# Supplementary material for: The outcomes of patients with kidney failure due to focal segmental glomerulosclerosis (FSGS) in Australia and New Zealand: A cohort study using the Australia and New Zealand Dialysis and Transplant Registry (ANZDATA)
Source: PLoS One. 2023 Nov 2;18(11):e0293721. doi: 10.1371/journal.pone.0293721 (PMC10621846; doi:10.1371/journal.pone.0293721)
Supplement: S1 Dataset — (ZIP) [file pone.0293721.s014.zip]

Archive with 5 entries (4 files):
- Study data set/
- __MACOSX/._Study data set
- Study data set/ANZDATA FSGS Transplant.dta
- Study data set/ANZDATA FSGS Dialysis and Transplant patient data.dta
- Study data set/ANZDATA FSGS Renal recovery.dta
